# Supplementary material for: Blastocystis occurrence and subtype diversity in European wild boar (Sus scrofa) from the Iberian Peninsula
Source: Vet Res. 2024 Oct 7;55:133. doi: 10.1186/s13567-024-01385-9 (PMC11460206; doi:10.1186/s13567-024-01385-9)
Supplement: Supplementary file 2 — Additional file 2. Full dataset showing the epidemiological data used in the analyses conducted in this study, as well as the diagnostic and molecular results obtained. [file 13567_2024_1385_MOESM2_ESM.xlsx]

## Sheet: Hoja1
Epidemiological and geographical data											Sanger Sequencing results	Illumina Next Generation Sequencing results
Sample Id.	Collection date	Collection year	Province/Region	Municipality	Type of sampling site	Type of sample	Country	Bioregion	Latitude (X)	Longitude (Y)	Blastocystis ssu-PCR	EMFSL Id.	EMFSL PCR result	Mixed infection?	Assigned subtype(s)	GenBank Accession number
23	13.02.2021	2021	Asturias	Somiedo	Game Reserve	Necropsy at hunting	Spain	BR1	-6.22755	43.1081	Negative	Not done	Not done	‒	‒	‒
26	11.02.2021	2021	Asturias	Somiedo	Game Reserve	Necropsy at hunting	Spain	BR1	-6.22755	43.1081	Negative	Not done	Not done	‒	‒	‒
41	06.02.2021	2021	Asturias	Somiedo	Game Reserve	Necropsy at hunting	Spain	BR1	-6.22755	43.1081	Dubious	S247	Positive	No	ST5	uniq-2
45	11.02.2021	2021	Asturias	Somiedo	Game Reserve	Necropsy at hunting	Spain	BR1	-6.22755	43.1081	Negative	Not done	Not done	‒	‒	‒
46	30.01.2021	2021	Asturias	Somiedo	Game Reserve	Necropsy at hunting	Spain	BR1	-6.22755	43.1081	Dubious	S248	Positive	No	ST5	uniq-2
17	03.02.2021	2021	Asturias	Sueve	Game Reserve	Necropsy at hunting	Spain	BR1	-5.2481	43.465	Negative	Not done	Not done	‒	‒	‒
20	25.03.2021	2021	Asturias	Sueve	Game Reserve	Necropsy at hunting	Spain	BR1	-5.2481	43.465	Negative	Not done	Not done	‒	‒	‒
25	13.02.2021	2021	Asturias	Sueve	Game Reserve	Necropsy at hunting	Spain	BR1	-5.2481	43.465	Negative	Not done	Not done	‒	‒	‒
28	25.03.2021	2021	Asturias	Sueve	Game Reserve	Necropsy at hunting	Spain	BR1	-5.2481	43.465	Negative	Not done	Not done	‒	‒	‒
22	15.04.2021	2021	Asturias	Zona libre	Game Reserve	Necropsy at hunting	Spain	BR1	-5.2481	43.465	Dubious	S256	Positive	No	ST5	uniq-7
31	Unknown	Unknown	Asturias	Aller	Game Reserve	Necropsy at hunting	Spain	BR1	-5.60985	43.1106	Negative	Not done	Not done	‒	‒	‒
34	Unknown	Unknown	Asturias	Conluegro	Game Reserve	Necropsy at hunting	Spain	BR1	-5.60985	43.1106	Negative	Not done	Not done	‒	‒	‒
24	20.02.2021	2021	Asturias	Unknown	Game Reserve	Necropsy at hunting	Spain	BR1	-5.60985	43.1106	Positive	S257	Positive	No	ST5	uniq-8
33	Unknown	Unknown	Asturias	Unknown	Game Reserve	Necropsy at hunting	Spain	BR1	-5.60985	43.1106	Dubious	S258	Positive	No	ST5	uniq-36
21	30.01.2021	2021	Asturias	Caso	Game Reserve	Necropsy at hunting	Spain	BR1	-5.32097	43.1646	Negative	Not done	Not done	‒	‒	‒
18	30.01.2021	2021	Asturias	Devoyo	Game Reserve	Necropsy at hunting	Spain	BR1	-5.32097	43.1646	Negative	Not done	Not done	‒	‒	‒
19	17.02.2021	2021	Asturias	Sobrescobio	Game Reserve	Necropsy at hunting	Spain	BR1	-5.46475	43.1919	Negative	Not done	Not done	‒	‒	‒
27	31.01.2021	2021	Asturias	Sobrescobio	Game Reserve	Necropsy at hunting	Spain	BR1	-5.46475	43.1919	Positive	S244	Positive	No	ST5	uniq-1
29	14.02.2021	2021	Asturias	Sobrescobio	Game Reserve	Necropsy at hunting	Spain	BR1	-5.46475	43.1919	Positive	S245	Positive	No	ST5	uniq-2
30	07.02.2021	2021	Asturias	Sobrescobio	Game Reserve	Necropsy at hunting	Spain	BR1	-5.46475	43.1919	Dubious	S246	Positive	No	ST5	uniq-2
32	Unknown	Unknown	Asturias	Unknown	Game Reserve	Necropsy at hunting	Spain	BR1	-5.46475	43.1919	Negative	Not done	Not done	‒	‒	‒
AL3	03.12.2018	2018	Álava	Araia-Maeztu	Hunting state	Necropsy at hunting	Spain	BR2	-2.4627	42.7947	Negative	Not done	Not done	‒	‒	‒
AL4	2019	2019	Álava	Araia-Maeztu	Hunting state	Necropsy at hunting	Spain	BR2	-2.4627	42.7947	Negative	Not done	Not done	‒	‒	‒
AL10	2019	2019	Álava	Montaña	Hunting state	Necropsy at hunting	Spain	BR2	-2.4627	42.7947	Negative	Not done	Not done	‒	‒	‒
AL11	04.02.2019	2019	Álava	Montaña	Hunting state	Necropsy at hunting	Spain	BR2	-2.4627	42.7947	Negative	Not done	Not done	‒	‒	‒
A32/14	Unknown	2014	Álava	Unknown	Hunting state	Necropsy at hunting	Spain	BR2	-2.4627	42.7947	Negative	Not done	Not done	‒	‒	‒
A33/14	Unknown	2014	Álava	Unknown	Hunting state	Necropsy at hunting	Spain	BR2	-2.4627	42.7947	Positive	S234	Positive	No	ST5	uniq-2
A34/14	Unknown	2014	Álava	Unknown	Hunting state	Necropsy at hunting	Spain	BR2	-2.4627	42.7947	Negative	Not done	Not done	‒	‒	‒
A35/14	Unknown	2014	Álava	Unknown	Hunting state	Necropsy at hunting	Spain	BR2	-2.4627	42.7947	Positive	S235	Positive	No	ST5	uniq-1
A36/14	Unknown	2014	Álava	Unknown	Hunting state	Necropsy at hunting	Spain	BR2	-2.4627	42.7947	Positive	S236	Positive	No	ST5	uniq-2
A38/14	Unknown	2014	Álava	Unknown	Hunting state	Necropsy at hunting	Spain	BR2	-2.4627	42.7947	Negative	Not done	Not done	‒	‒	‒
A39/14	Unknown	2014	Álava	Unknown	Hunting state	Necropsy at hunting	Spain	BR2	-2.4627	42.7947	Positive	S237	Positive	No	ST5	uniq-2
A40/14	Unknown	2014	Álava	Unknown	Hunting state	Necropsy at hunting	Spain	BR2	-2.4627	42.7947	Positive	S238	Positive	No	ST5	uniq-1
A41/14	Unknown	2014	Álava	Unknown	Hunting state	Necropsy at hunting	Spain	BR2	-2.4627	42.7947	Negative	Not done	Not done	‒	‒	‒
A43/14	Unknown	2014	Álava	Unknown	Hunting state	Necropsy at hunting	Spain	BR2	-2.4627	42.7947	Positive	S239	Positive	No	ST5	uniq-1
A45/14	Unknown	2014	Álava	Unknown	Hunting state	Necropsy at hunting	Spain	BR2	-2.4627	42.7947	Positive	S240	Positive	No	ST5	uniq-2
A46/14	Unknown	2014	Álava	Unknown	Hunting state	Necropsy at hunting	Spain	BR2	-2.4627	42.7947	Positive	S241	Positive	Yes	ST5	uniq-1
															ST15	uniq-106
A47/14	Unknown	2014	Álava	Unknown	Hunting state	Necropsy at hunting	Spain	BR2	-2.4627	42.7947	Negative	Not done	Not done	‒	‒	‒
A48/14	Unknown	2014	Álava	Unknown	Hunting state	Necropsy at hunting	Spain	BR2	-2.4627	42.7947	Negative	Not done	Not done	‒	‒	‒
A49/14	Unknown	2014	Álava	Unknown	Hunting state	Necropsy at hunting	Spain	BR2	-2.4627	42.7947	Negative	Not done	Not done	‒	‒	‒
A65/14	Unknown	2014	Álava	Unknown	Hunting state	Necropsy at hunting	Spain	BR2	-2.4627	42.7947	Positive	Not sent for NGS analysis	Not done	‒	‒	‒
A66/14	Unknown	2014	Álava	Unknown	Hunting state	Necropsy at hunting	Spain	BR2	-2.4627	42.7947	Negative	Not done	Not done	‒	‒	‒
A67/14	08.12.2014	2014	Álava	Unknown	Hunting state	Necropsy at hunting	Spain	BR2	-2.4627	42.7947	Dubious	Not sent for NGS analysis	Not done	‒	‒	‒
A1/15	22.11.2014	2014	Álava	Unknown	Hunting state	Necropsy at hunting	Spain	BR2	-2.4627	42.7947	Negative	Not done	Not done	‒	‒	‒
A2/15	22.11.2014	2014	Álava	Unknown	Hunting state	Necropsy at hunting	Spain	BR2	-2.4627	42.7947	Negative	Not done	Not done	‒	‒	‒
A3/15	22.11.2014	2014	Álava	Unknown	Hunting state	Necropsy at hunting	Spain	BR2	-2.4627	42.7947	Negative	Not done	Not done	‒	‒	‒
A4/15	22.11.2014	2014	Álava	Unknown	Hunting state	Necropsy at hunting	Spain	BR2	-2.4627	42.7947	Negative	Not done	Not done	‒	‒	‒
A5/15	22.12.2014	2014	Álava	Unknown	Hunting state	Necropsy at hunting	Spain	BR2	-2.4627	42.7947	Negative	Not done	Not done	‒	‒	‒
A6/15	21.11.2014	2014	Álava	Unknown	Hunting state	Necropsy at hunting	Spain	BR2	-2.4627	42.7947	Negative	Not done	Not done	‒	‒	‒
A7/15	22.11.2014	2014	Álava	Unknown	Hunting state	Necropsy at hunting	Spain	BR2	-2.4627	42.7947	Negative	Not done	Not done	‒	‒	‒
A8/15	14.12.2014	2014	Álava	Unknown	Hunting state	Necropsy at hunting	Spain	BR2	-2.4627	42.7947	Negative	Not done	Not done	‒	‒	‒
A9/15	26.12.2018	2018	Álava	Unknown	Hunting state	Necropsy at hunting	Spain	BR2	-2.4627	42.7947	Negative	Not done	Not done	‒	‒	‒
82	24.01.2021	2021	Huesca	Fraga	Hunting state	Necropsy at hunting	Spain	BR2	0.138694	41.4197	Negative	Not done	Not done	‒	‒	‒
84	24.01.2021	2021	Huesca	Fraga	Hunting state	Necropsy at hunting	Spain	BR2	0.138694	41.4197	Negative	Not done	Not done	‒	‒	‒
85	24.01.2021	2021	Huesca	Fraga	Hunting state	Necropsy at hunting	Spain	BR2	0.138694	41.4197	Negative	Not done	Not done	‒	‒	‒
86	24.01.2021	2021	Huesca	Fraga	Hunting state	Necropsy at hunting	Spain	BR2	0.138694	41.4197	Negative	Not done	Not done	‒	‒	‒
87	24.01.2021	2021	Huesca	Fraga	Hunting state	Necropsy at hunting	Spain	BR2	0.138694	41.4197	Negative	Not done	Not done	‒	‒	‒
88	24.01.2021	2021	Huesca	Fraga	Hunting state	Necropsy at hunting	Spain	BR2	0.138694	41.4197	Negative	Not done	Not done	‒	‒	‒
1466	20.12.2020	2020	Huesca	Fraga	Hunting state	Necropsy at hunting	Spain	BR2	0.138694	41.4197	Negative	Not done	Not done	‒	‒	‒
1467	20.12.2020	2020	Huesca	Fraga	Hunting state	Necropsy at hunting	Spain	BR2	0.138694	41.4197	Negative	Not done	Not done	‒	‒	‒
414	20.02.2021	2021	Teruel	La Puebla de Valverde	Hunting state	Necropsy at hunting	Spain	BR4	-0.960091	40.1916	Negative	Not done	Not done	‒	‒	‒
415	20.02.2021	2021	Teruel	La Puebla de Valverde	Hunting state	Necropsy at hunting	Spain	BR4	-0.960091	40.1916	Negative	Not done	Not done	‒	‒	‒
416	20.02.2021	2021	Teruel	La Puebla de Valverde	Hunting state	Necropsy at hunting	Spain	BR4	-0.960091	40.1916	Negative	Not done	Not done	‒	‒	‒
495	28.02.2021	2021	Teruel	La Puebla de Valverde	Hunting state	Necropsy at hunting	Spain	BR4	-0.960091	40.1916	Negative	Not done	Not done	‒	‒	‒
421	20.02.2021	2021	Teruel	Guadalaviar	Hunting state	Necropsy at hunting	Spain	BR4	-1.72516	40.3832	Negative	Not done	Not done	‒	‒	‒
105	10.02.2021	2021	Teruel	Oriuela del Tremedal	Hunting state	Necropsy at hunting	Spain	BR4	-1.72516	40.3832	Negative	Not done	Not done	‒	‒	‒
427	21.02.2021	2021	Teruel	Royuela	Hunting state	Necropsy at hunting	Spain	BR4	-1.72516	40.3832	Negative	Not done	Not done	‒	‒	‒
428	21.02.2021	2021	Teruel	Royuela	Hunting state	Necropsy at hunting	Spain	BR4	-1.72516	40.3832	Negative	Not done	Not done	‒	‒	‒
ss21008	2021	2021	Barcelona	Barcelona	Urban/sub-urban	Necropsy at hunting	Spain	BR5	2.16674	41.42	Negative	Not done	Not done	‒	‒	‒
ss21020	2021	2021	Barcelona	Barcelona	Urban/sub-urban	Necropsy at hunting	Spain	BR5	2.16674	41.42	Positive	Not sent for NGS analysis	Not done	‒	‒	‒
ss21065	2021	2021	Barcelona	Barcelona	Urban/sub-urban	Necropsy at hunting	Spain	BR5	2.16674	41.42	Positive	Not sent for NGS analysis	Not done	‒	‒	‒
ss21024	2021	2021	Barcelona	Barcelona	Urban/sub-urban	Necropsy at hunting	Spain	BR5	2.16674	41.42	Negative	Not done	Not done	‒	‒	‒
ss21037	2021	2021	Barcelona	Barcelona	Urban/sub-urban	Necropsy at hunting	Spain	BR5	2.16674	41.42	Negative	Not done	Not done	‒	‒	‒
ss21050	2021	2021	Barcelona	Barcelona	Urban/sub-urban	Necropsy at hunting	Spain	BR5	2.16674	41.42	Negative	Not done	Not done	‒	‒	‒
ss21065	2021	2021	Barcelona	Barcelona	Urban/sub-urban	Necropsy at hunting	Spain	BR5	2.16674	41.42	Negative	Not done	Not done	‒	‒	‒
ss21079	2021	2021	Barcelona	Barcelona	Urban/sub-urban	Necropsy at hunting	Spain	BR5	2.16674	41.42	Negative	Not done	Not done	‒	‒	‒
ss21088	2021	2021	Barcelona	Barcelona	Urban/sub-urban	Necropsy at hunting	Spain	BR5	2.16674	41.42	Negative	Not done	Not done	‒	‒	‒
ss21093	2021	2021	Barcelona	Barcelona	Urban/sub-urban	Necropsy at hunting	Spain	BR5	2.16674	41.42	Negative	Not done	Not done	‒	‒	‒
ss21094	2021	2021	Barcelona	Barcelona	Urban/sub-urban	Necropsy at hunting	Spain	BR5	2.16674	41.42	Negative	Not done	Not done	‒	‒	‒
ss21113	2021	2021	Barcelona	Barcelona	Urban/sub-urban	Necropsy at hunting	Spain	BR5	2.16674	41.42	Negative	Not done	Not done	‒	‒	‒
ss21114	2021	2021	Barcelona	Barcelona	Urban/sub-urban	Necropsy at hunting	Spain	BR5	2.16674	41.42	Negative	Not done	Not done	‒	‒	‒
ss21115	2021	2021	Barcelona	Barcelona	Urban/sub-urban	Necropsy at hunting	Spain	BR5	2.16674	41.42	Negative	Not done	Not done	‒	‒	‒
ss21117	2021	2021	Barcelona	Barcelona	Urban/sub-urban	Necropsy at hunting	Spain	BR5	2.16674	41.42	Dubious	Not sent for NGS analysis	Not done	‒	‒	‒
ss21122	2021	2021	Barcelona	Barcelona	Urban/sub-urban	Necropsy at hunting	Spain	BR5	2.16674	41.42	Negative	Not done	Not done	‒	‒	‒
ss21123	2021	2021	Barcelona	Barcelona	Urban/sub-urban	Necropsy at hunting	Spain	BR5	2.16674	41.42	Negative	Not done	Not done	‒	‒	‒
ss21124	2021	2021	Barcelona	Barcelona	Urban/sub-urban	Necropsy at hunting	Spain	BR5	2.16674	41.42	Negative	Not done	Not done	‒	‒	‒
ss20115	2020	2020	Barcelona	Cerdanyola del Vallès	Urban/sub-urban	Necropsy at hunting	Spain	BR5	2.14381	41.4752	Negative	Not done	Not done	‒	‒	‒
ss20116	2020	2020	Barcelona	Cerdanyola del Vallès	Urban/sub-urban	Necropsy at hunting	Spain	BR5	2.14381	41.4752	Negative	Not done	Not done	‒	‒	‒
ss21084	2021	2021	Barcelona	Montmeló	Urban/sub-urban	Necropsy at hunting	Spain	BR5	2.14381	41.4752	Negative	Not done	Not done	‒	‒	‒
ss21129	2021	2021	Barcelona	Montmeló	Urban/sub-urban	Necropsy at hunting	Spain	BR5	2.14381	41.4752	Negative	Not done	Not done	‒	‒	‒
ss20098	2020	2020	Barcelona	Sant Cugat del Vallès	Urban/sub-urban	Necropsy at hunting	Spain	BR5	2.09601	41.4638	Negative	Not done	Not done	‒	‒	‒
ss20099	2020	2020	Barcelona	Sant Cugat del Vallès	Urban/sub-urban	Necropsy at hunting	Spain	BR5	2.09601	41.4638	Negative	Not done	Not done	‒	‒	‒
ss20101	2020	2020	Barcelona	Sant Cugat del Vallès	Urban/sub-urban	Necropsy at hunting	Spain	BR5	2.09601	41.4638	Negative	Not done	Not done	‒	‒	‒
ss20102	2020	2020	Barcelona	Sant Cugat del Vallès	Urban/sub-urban	Necropsy at hunting	Spain	BR5	2.09601	41.4638	Negative	Not done	Not done	‒	‒	‒
ss20117	2020	2020	Barcelona	Sant Cugat del Vallès	Urban/sub-urban	Necropsy at hunting	Spain	BR5	2.09601	41.4638	Negative	Not done	Not done	‒	‒	‒
ss20118	2020	2020	Barcelona	Sant Cugat del Vallès	Urban/sub-urban	Necropsy at hunting	Spain	BR5	2.09601	41.4638	Negative	Not done	Not done	‒	‒	‒
ss20162	2020	2020	Barcelona	Sant Cugat del Vallès	Urban/sub-urban	Necropsy at hunting	Spain	BR5	2.09601	41.4638	Negative	Not done	Not done	‒	‒	‒
ss20163	2020	2020	Barcelona	Sant Cugat del Vallès	Urban/sub-urban	Necropsy at hunting	Spain	BR5	2.09601	41.4638	Negative	Not done	Not done	‒	‒	‒
ss20164	2020	2020	Barcelona	Sant Cugat del Vallès	Urban/sub-urban	Necropsy at hunting	Spain	BR5	2.09601	41.4638	Negative	Not done	Not done	‒	‒	‒
ss20165	2021	2021	Barcelona	Sant Cugat del Vallès	Urban/sub-urban	Necropsy at hunting	Spain	BR5	2.09601	41.4638	Negative	Not done	Not done	‒	‒	‒
ss21002	2021	2021	Barcelona	Sant Cugat del Vallès	Urban/sub-urban	Necropsy at hunting	Spain	BR5	2.09601	41.4638	Negative	Not done	Not done	‒	‒	‒
ss21003	2021	2021	Barcelona	Sant Cugat del Vallès	Urban/sub-urban	Necropsy at hunting	Spain	BR5	2.09601	41.4638	Negative	Not done	Not done	‒	‒	‒
ss21004	2021	2021	Barcelona	Sant Cugat del Vallès	Urban/sub-urban	Necropsy at hunting	Spain	BR5	2.09601	41.4638	Negative	Not done	Not done	‒	‒	‒
ss21005	2021	2021	Barcelona	Sant Feliu	Urban/sub-urban	Necropsy at hunting	Spain	BR5	2.14381	41.4752	Negative	Not done	Not done	‒	‒	‒
ss20103	2020	2020	Barcelona	Sant Just Desvern	Urban/sub-urban	Necropsy at hunting	Spain	BR5	2.06537	41.3948	Negative	Not done	Not done	‒	‒	‒
ss20105	2020	2020	Barcelona	Sant Just Desvern	Urban/sub-urban	Necropsy at hunting	Spain	BR5	2.06537	41.3948	Negative	Not done	Not done	‒	‒	‒
ss20107	2020	2020	Barcelona	Sant Just Desvern	Urban/sub-urban	Necropsy at hunting	Spain	BR5	2.06537	41.3948	Negative	Not done	Not done	‒	‒	‒
ss20108	2020	2020	Barcelona	Sant Just Desvern	Urban/sub-urban	Necropsy at hunting	Spain	BR5	2.06537	41.3948	Negative	Not done	Not done	‒	‒	‒
ss20110	2020	2020	Barcelona	Sant Just Desvern	Urban/sub-urban	Necropsy at hunting	Spain	BR5	2.06537	41.3948	Negative	Not done	Not done	‒	‒	‒
ss21018	2021	2021	Barcelona	Sarria	Urban/sub-urban	Necropsy at hunting	Spain	BR5	2.14381	41.4752	Negative	Not done	Not done	‒	‒	‒
ss21051	2021	2021	Barcelona	Uab	Urban/sub-urban	Necropsy at hunting	Spain	BR5	2.14381	41.4752	Negative	Not done	Not done	‒	‒	‒
ss21055	2021	2021	Barcelona	Uab	Urban/sub-urban	Necropsy at hunting	Spain	BR5	2.14381	41.4752	Negative	Not done	Not done	‒	‒	‒
ss21082	2021	2021	Barcelona	Vallvidrera	Urban/sub-urban	Necropsy at hunting	Spain	BR5	2.14381	41.4752	Negative	Not done	Not done	‒	‒	‒
CR_J1	26.10.2019	2019	Ciudad Real	Puebla de Don Rodrigo	Hunting state	Necropsy at hunting	Spain	BR3	-4.50511	39.0872	Negative	Not done	Not done	‒	‒	‒
CR_J2	26.10.2019	2019	Ciudad Real	Puebla de Don Rodrigo	Hunting state	Necropsy at hunting	Spain	BR3	-4.50511	39.0872	Negative	Not done	Not done	‒	‒	‒
CR_J3	26.10.2019	2019	Ciudad Real	Puebla de Don Rodrigo	Hunting state	Necropsy at hunting	Spain	BR3	-4.50511	39.0872	Negative	Not done	Not done	‒	‒	‒
CR_J4	26.10.2019	2019	Ciudad Real	Puebla de Don Rodrigo	Hunting state	Necropsy at hunting	Spain	BR3	-4.50511	39.0872	Negative	Not done	Not done	‒	‒	‒
CR_J5	26.10.2019	2019	Ciudad Real	Puebla de Don Rodrigo	Hunting state	Necropsy at hunting	Spain	BR3	-4.50511	39.0872	Negative	Not done	Not done	‒	‒	‒
J1	11.01.2020	2020	Ciudad Real	Puebla de Don Rodrigo	Hunting state	Necropsy at hunting	Spain	BR3	-4.50511	39.0872	Negative	Not done	Not done	‒	‒	‒
J2	11.01.2020	2020	Ciudad Real	Puebla de Don Rodrigo	Hunting state	Necropsy at hunting	Spain	BR3	-4.50511	39.0872	Negative	Not done	Not done	‒	‒	‒
J3	11.01.2020	2020	Ciudad Real	Puebla de Don Rodrigo	Hunting state	Necropsy at hunting	Spain	BR3	-4.50511	39.0872	Negative	Not done	Not done	‒	‒	‒
J5	28.11.2019	2019	Toledo	Quintos de Mora	Hunting state	Necropsy at hunting	Spain	BR3	-4.09729	39.406	Negative	Not done	Not done	‒	‒	‒
J6	28.11.2019	2019	Toledo	Quintos de Mora	Hunting state	Necropsy at hunting	Spain	BR3	-4.09729	39.406	Positive	Not sent for NGS analysis	Not done	‒	‒	‒
J7	28.11.2019	2019	Toledo	Quintos de Mora	Hunting state	Necropsy at hunting	Spain	BR3	-4.09729	39.406	Dubious	Not sent for NGS analysis	Not done	‒	‒	‒
J8	28.11.2019	2019	Toledo	Quintos de Mora	Hunting state	Necropsy at hunting	Spain	BR3	-4.09729	39.406	Negative	Not done	Not done	‒	‒	‒
J10	28.11.2019	2019	Toledo	Quintos de Mora	Hunting state	Necropsy at hunting	Spain	BR3	-4.09729	39.406	Negative	Not done	Not done	‒	‒	‒
J12	28.11.2019	2019	Toledo	Quintos de Mora	Hunting state	Necropsy at hunting	Spain	BR3	-4.09729	39.406	Negative	Not done	Not done	‒	‒	‒
1	27.01.2018	2018	Córdoba	El Viso	Hunting state	Necropsy at hunting	Spain	BR3	-4.96702	38.5298	Negative	Not done	Not done	‒	‒	‒
2	27.01.2018	2018	Córdoba	El Viso	Hunting state	Necropsy at hunting	Spain	BR3	-4.96702	38.5298	Negative	Not done	Not done	‒	‒	‒
3	27.01.2018	2018	Córdoba	El Viso	Hunting state	Necropsy at hunting	Spain	BR3	-4.96702	38.5298	Negative	Not done	Not done	‒	‒	‒
4	27.01.2018	2018	Córdoba	El Viso	Hunting state	Necropsy at hunting	Spain	BR3	-4.96702	38.5298	Positive	Not sent for NGS analysis	Not done	‒	‒	‒
5	27.01.2018	2018	Córdoba	El Viso	Hunting state	Necropsy at hunting	Spain	BR3	-4.96702	38.5298	Negative	Not done	Not done	‒	‒	‒
6	27.01.2018	2018	Córdoba	El Viso	Hunting state	Necropsy at hunting	Spain	BR3	-4.96702	38.5298	Positive	Not sent for NGS analysis	Not done	‒	‒	‒
7	27.01.2018	2018	Córdoba	El Viso	Hunting state	Necropsy at hunting	Spain	BR3	-4.96702	38.5298	Negative	Not done	Not done	‒	‒	‒
J2	09.10.2018	2018	Huelva	Doñana	Natural protected area	Necropsy at hunting	Spain	BR5	-6.41191	37.1781	Negative	Not done	Not done	‒	‒	‒
J3	09.10.2018	2018	Huelva	Doñana	Natural protected area	Necropsy at hunting	Spain	BR5	-6.41191	37.1781	Negative	Not done	Not done	‒	‒	‒
J4	24.10.2018	2018	Huelva	Doñana	Natural protected area	Necropsy at hunting	Spain	BR5	-6.41191	37.1781	Positive	S309	Positive	No	ST5	uniq-7
J5	07.11.2018	2018	Huelva	Doñana	Natural protected area	Necropsy at hunting	Spain	BR5	-6.41191	37.1781	Positive	S310	Positive	No	ST5	uniq-7
J6	07.11.2018	2018	Huelva	Doñana	Natural protected area	Necropsy at hunting	Spain	BR5	-6.41191	37.1781	Negative	Not done	Not done	‒	‒	‒
J7	15.11.2018	2018	Huelva	Doñana	Natural protected area	Necropsy at hunting	Spain	BR5	-6.41191	37.1781	Negative	Not done	Not done	‒	‒	‒
J8	15.11.2018	2018	Huelva	Doñana	Natural protected area	Necropsy at hunting	Spain	BR5	-6.41191	37.1781	Negative	Not done	Not done	‒	‒	‒
J9	19.11.2018	2018	Huelva	Doñana	Natural protected area	Necropsy at hunting	Spain	BR5	-6.41191	37.1781	Negative	Not done	Not done	‒	‒	‒
J10	19.11.2018	2018	Huelva	Doñana	Natural protected area	Necropsy at hunting	Spain	BR5	-6.41191	37.1781	Negative	Not done	Not done	‒	‒	‒
J11	19.11.2018	2018	Huelva	Doñana	Natural protected area	Necropsy at hunting	Spain	BR5	-6.41191	37.1781	Negative	Not done	Not done	‒	‒	‒
J12	19.11.2018	2018	Huelva	Doñana	Natural protected area	Necropsy at hunting	Spain	BR5	-6.41191	37.1781	Negative	Not done	Not done	‒	‒	‒
J13	19.11.2018	2018	Huelva	Doñana	Natural protected area	Necropsy at hunting	Spain	BR5	-6.41191	37.1781	Negative	Not done	Not done	‒	‒	‒
J14	19.11.2018	2018	Huelva	Doñana	Natural protected area	Necropsy at hunting	Spain	BR5	-6.41191	37.1781	Negative	Not done	Not done	‒	‒	‒
J15	19.11.2018	2018	Huelva	Doñana	Natural protected area	Necropsy at hunting	Spain	BR5	-6.41191	37.1781	Negative	Not done	Not done	‒	‒	‒
J16	20.11.2018	2018	Huelva	Doñana	Natural protected area	Necropsy at hunting	Spain	BR5	-6.41191	37.1781	Negative	Not done	Not done	‒	‒	‒
J1	02.10.2018	2018	Huelva	Doñana	Natural protected area	Necropsy at hunting	Spain	BR5	-6.41191	37.1781	Negative	Not done	Not done	‒	‒	‒
J17	27.11.2018	2018	Huelva	Doñana	Natural protected area	Necropsy at hunting	Spain	BR5	-6.41191	37.1781	Negative	Not done	Not done	‒	‒	‒
J18	27.11.2018	2018	Huelva	Doñana	Natural protected area	Necropsy at hunting	Spain	BR5	-6.41191	37.1781	Negative	Not done	Not done	‒	‒	‒
J19	27.11.2018	2018	Huelva	Doñana	Natural protected area	Necropsy at hunting	Spain	BR5	-6.41191	37.1781	Negative	Not done	Not done	‒	‒	‒
J20	28.11.2018	2018	Huelva	Doñana	Natural protected area	Necropsy at hunting	Spain	BR5	-6.41191	37.1781	Negative	Not done	Not done	‒	‒	‒
J1	09.10.2018	2018	Huelva	Doñana	Natural protected area	Necropsy at hunting	Spain	BR5	-6.438	37.1124	Negative	Not done	Not done	‒	‒	‒
J2	23.10.2018	2018	Huelva	Doñana	Natural protected area	Necropsy at hunting	Spain	BR5	-6.438	37.1124	Dubious	Not sent for NGS analysis	Not done	‒	‒	‒
J3	23.10.2018	2018	Huelva	Doñana	Natural protected area	Necropsy at hunting	Spain	BR5	-6.438	37.1124	Negative	Not done	Not done	‒	‒	‒
J4	26.10.2018	2018	Huelva	Doñana	Natural protected area	Necropsy at hunting	Spain	BR5	-6.438	37.1124	Negative	Not done	Not done	‒	‒	‒
J5	26.10.2018	2018	Huelva	Doñana	Natural protected area	Necropsy at hunting	Spain	BR5	-6.438	37.1124	Negative	Not done	Not done	‒	‒	‒
J-6	26.10.2018	2018	Huelva	Doñana	Natural protected area	Necropsy at hunting	Spain	BR5	-6.438	37.1124	Negative	Not done	Not done	‒	‒	‒
J-7	26.10.2018	2018	Huelva	Doñana	Natural protected area	Necropsy at hunting	Spain	BR5	-6.438	37.1124	Negative	Not done	Not done	‒	‒	‒
J8	29.10.2018	2018	Huelva	Doñana	Natural protected area	Necropsy at hunting	Spain	BR5	-6.438	37.1124	Negative	Not done	Not done	‒	‒	‒
J9	29.10.2018	2018	Huelva	Doñana	Natural protected area	Necropsy at hunting	Spain	BR5	-6.438	37.1124	Negative	Not done	Not done	‒	‒	‒
J10	29.10.2018	2018	Huelva	Doñana	Natural protected area	Necropsy at hunting	Spain	BR5	-6.438	37.1124	Negative	Not done	Not done	‒	‒	‒
J11	30.10.2018	2018	Huelva	Doñana	Natural protected area	Necropsy at hunting	Spain	BR5	-6.438	37.1124	Negative	Not done	Not done	‒	‒	‒
J12	07.11.2018	2018	Huelva	Doñana	Natural protected area	Necropsy at hunting	Spain	BR5	-6.438	37.1124	Negative	Not done	Not done	‒	‒	‒
J13	07.11.2018	2018	Huelva	Doñana	Natural protected area	Necropsy at hunting	Spain	BR5	-6.438	37.1124	Negative	Not done	Not done	‒	‒	‒
J14	07.11.2018	2018	Huelva	Doñana	Natural protected area	Necropsy at hunting	Spain	BR5	-6.438	37.1124	Negative	Not done	Not done	‒	‒	‒
J15	08.11.2018	2018	Huelva	Doñana	Natural protected area	Necropsy at hunting	Spain	BR5	-6.438	37.1124	Negative	Not done	Not done	‒	‒	‒
J16	08.11.2018	2018	Huelva	Doñana	Natural protected area	Necropsy at hunting	Spain	BR5	-6.438	37.1124	Negative	Not done	Not done	‒	‒	‒
J17	08.11.2018	2018	Huelva	Doñana	Natural protected area	Necropsy at hunting	Spain	BR5	-6.438	37.1124	Negative	Not done	Not done	‒	‒	‒
J18	08.11.2018	2018	Huelva	Doñana	Natural protected area	Necropsy at hunting	Spain	BR5	-6.438	37.1124	Negative	Not done	Not done	‒	‒	‒
J19	09.11.2018	2018	Huelva	Doñana	Natural protected area	Necropsy at hunting	Spain	BR5	-6.438	37.1124	Dubious	Not sent for NGS analysis	Not done	‒	‒	‒
J20	09.11.2018	2018	Huelva	Doñana	Natural protected area	Necropsy at hunting	Spain	BR5	-6.438	37.1124	Negative	Not done	Not done	‒	‒	‒
J1	12.11.2018	2018	Huelva	Doñana	Natural protected area	Necropsy at hunting	Spain	BR5	-6.47783	37.044	Negative	Not done	Not done	‒	‒	‒
J2	12.11.2018	2018	Huelva	Doñana	Natural protected area	Necropsy at hunting	Spain	BR5	-6.47783	37.044	Negative	Not done	Not done	‒	‒	‒
J3	12.11.2018	2018	Huelva	Doñana	Natural protected area	Necropsy at hunting	Spain	BR5	-6.47783	37.044	Negative	Not done	Not done	‒	‒	‒
J4	13.11.2018	2018	Huelva	Doñana	Natural protected area	Necropsy at hunting	Spain	BR5	-6.47783	37.044	Negative	Not done	Not done	‒	‒	‒
J5	13.11.2018	2018	Huelva	Doñana	Natural protected area	Necropsy at hunting	Spain	BR5	-6.47783	37.044	Negative	Not done	Not done	‒	‒	‒
J6	14.11.2018	2018	Huelva	Doñana	Natural protected area	Necropsy at hunting	Spain	BR5	-6.47783	37.044	Negative	Not done	Not done	‒	‒	‒
J7	14.11.2018	2018	Huelva	Doñana	Natural protected area	Necropsy at hunting	Spain	BR5	-6.47783	37.044	Negative	Not done	Not done	‒	‒	‒
J8	14.11.2018	2018	Huelva	Doñana	Natural protected area	Necropsy at hunting	Spain	BR5	-6.47783	37.044	Negative	Not done	Not done	‒	‒	‒
J9	20.11.2018	2018	Huelva	Doñana	Natural protected area	Necropsy at hunting	Spain	BR5	-6.47783	37.044	Negative	Not done	Not done	‒	‒	‒
J10	20.11.2018	2018	Huelva	Doñana	Natural protected area	Necropsy at hunting	Spain	BR5	-6.47783	37.044	Negative	Not done	Not done	‒	‒	‒
J11	20.11.2018	2018	Huelva	Doñana	Natural protected area	Necropsy at hunting	Spain	BR5	-6.47783	37.044	Negative	Not done	Not done	‒	‒	‒
J12	20.11.2018	2018	Huelva	Doñana	Natural protected area	Necropsy at hunting	Spain	BR5	-6.47783	37.044	Negative	Not done	Not done	‒	‒	‒
J13	20.11.2018	2018	Huelva	Doñana	Natural protected area	Necropsy at hunting	Spain	BR5	-6.47783	37.044	Negative	Not done	Not done	‒	‒	‒
J14	20.11.2018	2018	Huelva	Doñana	Natural protected area	Necropsy at hunting	Spain	BR5	-6.47783	37.044	Negative	Not done	Not done	‒	‒	‒
J15	20.11.2018	2018	Huelva	Doñana	Natural protected area	Necropsy at hunting	Spain	BR5	-6.47783	37.044	Negative	Not done	Not done	‒	‒	‒
J16	20.11.2018	2018	Huelva	Doñana	Natural protected area	Necropsy at hunting	Spain	BR5	-6.47783	37.044	Negative	Not done	Not done	‒	‒	‒
J17	20.11.2018	2018	Huelva	Doñana	Natural protected area	Necropsy at hunting	Spain	BR5	-6.47783	37.044	Negative	Not done	Not done	‒	‒	‒
J18	20.11.2018	2018	Huelva	Doñana	Natural protected area	Necropsy at hunting	Spain	BR5	-6.47783	37.044	Negative	Not done	Not done	‒	‒	‒
J19	20.11.2018	2018	Huelva	Doñana	Natural protected area	Necropsy at hunting	Spain	BR5	-6.47783	37.044	Negative	Not done	Not done	‒	‒	‒
J20	20.11.2018	2018	Huelva	Doñana	Natural protected area	Necropsy at hunting	Spain	BR5	-6.47783	37.044	Negative	Not done	Not done	‒	‒	‒
J21	29.11.2018	2018	Huelva	Doñana	Natural protected area	Necropsy at hunting	Spain	BR5	-6.47783	37.044	Negative	Not done	Not done	‒	‒	‒
J1	10.10.2018	2018	Huelva	Doñana	Natural protected area	Necropsy at hunting	Spain	BR5	-6.44006	36.9584	Negative	Not done	Not done	‒	‒	‒
J2	10.10.2018	2018	Huelva	Doñana	Natural protected area	Necropsy at hunting	Spain	BR5	-6.44006	36.9584	Negative	Not done	Not done	‒	‒	‒
J3	10.10.2018	2018	Huelva	Doñana	Natural protected area	Necropsy at hunting	Spain	BR5	-6.44006	36.9584	Negative	Not done	Not done	‒	‒	‒
J4	10.10.2018	2018	Huelva	Doñana	Natural protected area	Necropsy at hunting	Spain	BR5	-6.44006	36.9584	Negative	Not done	Not done	‒	‒	‒
J5	10.10.2018	2018	Huelva	Doñana	Natural protected area	Necropsy at hunting	Spain	BR5	-6.44006	36.9584	Negative	Not done	Not done	‒	‒	‒
J7	24.10.2018	2018	Huelva	Doñana	Natural protected area	Necropsy at hunting	Spain	BR5	-6.44006	36.9584	Negative	Not done	Not done	‒	‒	‒
J8	24.10.2018	2018	Huelva	Doñana	Natural protected area	Necropsy at hunting	Spain	BR5	-6.44006	36.9584	Negative	Not done	Not done	‒	‒	‒
J-9	25.10.2018	2018	Huelva	Doñana	Natural protected area	Necropsy at hunting	Spain	BR5	-6.44006	36.9584	Positive	S312	Positive	No	ST5	uniq-7
															ST5	uniq-62
J11	25.10.2018	2018	Huelva	Doñana	Natural protected area	Necropsy at hunting	Spain	BR5	-6.44006	36.9584	Negative	Not done	Not done	‒	‒	‒
J12	30.10.2018	2018	Huelva	Doñana	Natural protected area	Necropsy at hunting	Spain	BR5	-6.44006	36.9584	Negative	Not done	Not done	‒	‒	‒
J13	30.10.2018	2018	Huelva	Doñana	Natural protected area	Necropsy at hunting	Spain	BR5	-6.44006	36.9584	Negative	Not done	Not done	‒	‒	‒
J14	30.10.2018	2018	Huelva	Doñana	Natural protected area	Necropsy at hunting	Spain	BR5	-6.44006	36.9584	Negative	Not done	Not done	‒	‒	‒
J15	30.10.2018	2018	Huelva	Doñana	Natural protected area	Necropsy at hunting	Spain	BR5	-6.44006	36.9584	Negative	Not done	Not done	‒	‒	‒
J16	01.11.2018	2018	Huelva	Doñana	Natural protected area	Necropsy at hunting	Spain	BR5	-6.44006	36.9584	Negative	Not done	Not done	‒	‒	‒
J17	01.11.2018	2018	Huelva	Doñana	Natural protected area	Necropsy at hunting	Spain	BR5	-6.44006	36.9584	Negative	Not done	Not done	‒	‒	‒
J18	01.11.2018	2018	Huelva	Doñana	Natural protected area	Necropsy at hunting	Spain	BR5	-6.44006	36.9584	Negative	Not done	Not done	‒	‒	‒
J19	09.11.2018	2018	Huelva	Doñana	Natural protected area	Necropsy at hunting	Spain	BR5	-6.44006	36.9584	Negative	Not done	Not done	‒	‒	‒
J20	09.11.2018	2018	Huelva	Doñana	Natural protected area	Necropsy at hunting	Spain	BR5	-6.44006	36.9584	Negative	Not done	Not done	‒	‒	‒
J1	01.10.2018	2018	Huelva	Doñana	Natural protected area	Necropsy at hunting	Spain	BR5	-6.38239	36.8376	Negative	Not done	Not done	‒	‒	‒
J2	01.10.2018	2018	Huelva	Doñana	Natural protected area	Necropsy at hunting	Spain	BR5	-6.38239	36.8376	Negative	Not done	Not done	‒	‒	‒
J3	01.10.2018	2018	Huelva	Doñana	Natural protected area	Necropsy at hunting	Spain	BR5	-6.38239	36.8376	Negative	Not done	Not done	‒	‒	‒
J4	01.10.2018	2018	Huelva	Doñana	Natural protected area	Necropsy at hunting	Spain	BR5	-6.38239	36.8376	Negative	Not done	Not done	‒	‒	‒
J5	01.10.2018	2018	Huelva	Doñana	Natural protected area	Necropsy at hunting	Spain	BR5	-6.38239	36.8376	Negative	Not done	Not done	‒	‒	‒
J6	01.10.2018	2018	Huelva	Doñana	Natural protected area	Necropsy at hunting	Spain	BR5	-6.38239	36.8376	Negative	Not done	Not done	‒	‒	‒
J9	01.10.2018	2018	Huelva	Doñana	Natural protected area	Necropsy at hunting	Spain	BR5	-6.38239	36.8376	Negative	Not done	Not done	‒	‒	‒
J10	01.10.2018	2018	Huelva	Doñana	Natural protected area	Necropsy at hunting	Spain	BR5	-6.38239	36.8376	Negative	Not done	Not done	‒	‒	‒
J11	01.10.2018	2018	Huelva	Doñana	Natural protected area	Necropsy at hunting	Spain	BR5	-6.38239	36.8376	Negative	Not done	Not done	‒	‒	‒
J12	08.10.2018	2018	Huelva	Doñana	Natural protected area	Necropsy at hunting	Spain	BR5	-6.38239	36.8376	Negative	Not done	Not done	‒	‒	‒
J13	08.10.2018	2018	Huelva	Doñana	Natural protected area	Necropsy at hunting	Spain	BR5	-6.38239	36.8376	Negative	Not done	Not done	‒	‒	‒
J14	08.10.2018	2018	Huelva	Doñana	Natural protected area	Necropsy at hunting	Spain	BR5	-6.38239	36.8376	Negative	Not done	Not done	‒	‒	‒
J15	08.10.2018	2018	Huelva	Doñana	Natural protected area	Necropsy at hunting	Spain	BR5	-6.38239	36.8376	Positive	S311	Positive	No	ST5	uniq-2
															ST5	uniq-62
J16	08.10.2018	2018	Huelva	Doñana	Natural protected area	Necropsy at hunting	Spain	BR5	-6.38239	36.8376	Negative	Not done	Not done	‒	‒	‒
J-17	25.10.2018	2018	Huelva	Doñana	Natural protected area	Necropsy at hunting	Spain	BR5	-6.38239	36.8376	Negative	Not done	Not done	‒	‒	‒
J-18	25.10.2018	2018	Huelva	Doñana	Natural protected area	Necropsy at hunting	Spain	BR5	-6.38239	36.8376	Negative	Not done	Not done	‒	‒	‒
J-19	25.10.2018	2018	Huelva	Doñana	Natural protected area	Necropsy at hunting	Spain	BR5	-6.38239	36.8376	Negative	Not done	Not done	‒	‒	‒
J-20	25.10.2018	2018	Huelva	Doñana	Natural protected area	Necropsy at hunting	Spain	BR5	-6.38239	36.8376	Negative	Not done	Not done	‒	‒	‒
74	10.02.2018	2018	Badajoz	Campillo de Llerena	Hunting state	Necropsy at hunting	Spain	BR3	-5.77886	38.5346	Negative	Not done	Not done	‒	‒	‒
75	10.02.2018	2018	Badajoz	Campillo de Llerena	Hunting state	Necropsy at hunting	Spain	BR3	-5.77886	38.5346	Negative	Not done	Not done	‒	‒	‒
76	10.02.2018	2018	Badajoz	Campillo de Llerena	Hunting state	Necropsy at hunting	Spain	BR3	-5.77886	38.5346	Negative	Not done	Not done	‒	‒	‒
SDE-J1	19.10.2019	2019	Cáceres	Geregosa, Santiago de Alcántara	Hunting state	Necropsy at hunting	Spain	BR3	-7.28411	39.6529	Positive	S388	Positive	No	ST5	uniq-7
SDE-J2	19.10.2019	2019	Cáceres	Geregosa, Santiago de Alcántara	Hunting state	Necropsy at hunting	Spain	BR3	-7.28411	39.6529	Positive	S389	Positive	No	ST5	uniq-2
SDE-J3	19.10.2019	2019	Cáceres	Geregosa, Santiago de Alcántara	Hunting state	Necropsy at hunting	Spain	BR3	-7.28411	39.6529	Negative	Not done	Not done	‒	‒	‒
SDE-J4	19.10.2019	2019	Cáceres	Geregosa, Santiago de Alcántara	Hunting state	Necropsy at hunting	Spain	BR3	-7.28411	39.6529	Negative	Not done	Not done	‒	‒	‒
MM-J1	20.10.2019	2019	Cáceres	Mortero, Membrío	Hunting state	Necropsy at hunting	Spain	BR3	-7.08144	39.5358	Negative	Not done	Not done	‒	‒	‒
MM-J2	20.10.2019	2019	Cáceres	Mortero, Membrío	Hunting state	Necropsy at hunting	Spain	BR3	-7.08144	39.5358	Negative	Not done	Not done	‒	‒	‒
MM-J3	20.10.2019	2019	Cáceres	Mortero, Membrío	Hunting state	Necropsy at hunting	Spain	BR3	-7.08144	39.5358	Negative	Not done	Not done	‒	‒	‒
RB-J1	14.11.2019	2019	Cáceres	Rincón de Ballesteros	Hunting state	Necropsy at hunting	Spain	BR3	-6.38983	39.2042	Negative	Not done	Not done	‒	‒	‒
RB-J2	14.11.2019	2019	Cáceres	Rincón de Ballesteros	Hunting state	Necropsy at hunting	Spain	BR3	-6.38983	39.2042	Positive	Not sent for NGS analysis	Not done	‒	‒	‒
RB-J3	14.11.2019	2019	Cáceres	Rincón de Ballesteros	Hunting state	Necropsy at hunting	Spain	BR3	-6.38983	39.2042	Negative	Not done	Not done	‒	‒	‒
RB-J4	14.11.2019	2019	Cáceres	Rincón de Ballesteros	Hunting state	Necropsy at hunting	Spain	BR3	-6.38983	39.2042	Negative	Not done	Not done	‒	‒	‒
RB-J5	14.11.2019	2019	Cáceres	Rincón de Ballesteros	Hunting state	Necropsy at hunting	Spain	BR3	-6.38983	39.2042	Negative	Not done	Not done	‒	‒	‒
RB-J6	14.11.2019	2019	Cáceres	Rincón de Ballesteros	Hunting state	Necropsy at hunting	Spain	BR3	-6.38983	39.2042	Positive	Not sent for NGS analysis	Not done	‒	‒	‒
TE-J1	02.02.2020	2020	Cáceres	Valencia de Alcántara	Hunting state	Necropsy at hunting	Spain	BR3	-7.12047	39.465	Negative	Not done	Not done	‒	‒	‒
TE-J2	02.02.2020	2020	Cáceres	Valencia de Alcántara	Hunting state	Necropsy at hunting	Spain	BR3	-7.12047	39.465	Negative	Not done	Not done	‒	‒	‒
TE-J3	02.02.2020	2020	Cáceres	Valencia de Alcántara	Hunting state	Necropsy at hunting	Spain	BR3	-7.12047	39.465	Negative	Not done	Not done	‒	‒	‒
TE-J4	02.02.2020	2020	Cáceres	Valencia de Alcántara	Hunting state	Necropsy at hunting	Spain	BR3	-7.12047	39.465	Negative	Not done	Not done	‒	‒	‒
14	13.01.2018	2018	Cáceres	Valencia de Alcántara	Hunting state	Necropsy at hunting	Spain	BR3	-7.26886	39.4082	Negative	Not done	Not done	‒	‒	‒
15	13.01.2018	2018	Cáceres	Valencia de Alcántara	Hunting state	Necropsy at hunting	Spain	BR3	-7.26886	39.4082	Negative	Not done	Not done	‒	‒	‒
16	13.01.2018	2018	Cáceres	Valencia de Alcántara	Hunting state	Necropsy at hunting	Spain	BR3	-7.26886	39.4082	Negative	Not done	Not done	‒	‒	‒
17	13.01.2018	2018	Cáceres	Valencia de Alcántara	Hunting state	Necropsy at hunting	Spain	BR3	-7.26886	39.4082	Negative	Not done	Not done	‒	‒	‒
18	13.01.2018	2018	Cáceres	Valencia de Alcántara	Hunting state	Necropsy at hunting	Spain	BR3	-7.26886	39.4082	Negative	Not done	Not done	‒	‒	‒
59	13.01.2018	2018	Cáceres	Valencia de Alcántara	Hunting state	Necropsy at hunting	Spain	BR3	-7.26886	39.4082	Negative	Not done	Not done	‒	‒	‒
60	13.01.2018	2018	Cáceres	Valencia de Alcántara	Hunting state	Necropsy at hunting	Spain	BR3	-7.26886	39.4082	Negative	Not done	Not done	‒	‒	‒
61	13.01.2018	2018	Cáceres	Valencia de Alcántara	Hunting state	Necropsy at hunting	Spain	BR3	-7.26886	39.4082	Negative	Not done	Not done	‒	‒	‒
69	17.02.2018	2018	Cáceres	Valencia de Alcántara	Hunting state	Necropsy at hunting	Spain	BR3	-7.26886	39.4082	Negative	Not done	Not done	‒	‒	‒
70	17.02.2018	2018	Cáceres	Valencia de Alcántara	Hunting state	Necropsy at hunting	Spain	BR3	-7.26886	39.4082	Negative	Not done	Not done	‒	‒	‒
71	17.02.2018	2018	Cáceres	Valencia de Alcántara	Hunting state	Necropsy at hunting	Spain	BR3	-7.26886	39.4082	Negative	Not done	Not done	‒	‒	‒
72	17.02.2018	2018	Cáceres	Valencia de Alcántara	Hunting state	Necropsy at hunting	Spain	BR3	-7.26886	39.4082	Negative	Not done	Not done	‒	‒	‒
73	17.02.2018	2018	Cáceres	Valencia de Alcántara	Hunting state	Necropsy at hunting	Spain	BR3	-7.26886	39.4082	Negative	Not done	Not done	‒	‒	‒
87	20.01.2018	2018	Cáceres	Valencia de Alcántara	Hunting state	Necropsy at hunting	Spain	BR3	-7.26886	39.4082	Negative	Not done	Not done	‒	‒	‒
88	20.01.2018	2018	Cáceres	Valencia de Alcántara	Hunting state	Necropsy at hunting	Spain	BR3	-7.26886	39.4082	Negative	Not done	Not done	‒	‒	‒
89	20.01.2018	2018	Cáceres	Valencia de Alcántara	Hunting state	Necropsy at hunting	Spain	BR3	-7.26886	39.4082	Negative	Not done	Not done	‒	‒	‒
90	20.01.2018	2018	Cáceres	Valencia de Alcántara	Hunting state	Necropsy at hunting	Spain	BR3	-7.26886	39.4082	Negative	Not done	Not done	‒	‒	‒
91	20.01.2018	2018	Cáceres	Valencia de Alcántara	Hunting state	Necropsy at hunting	Spain	BR3	-7.26886	39.4082	Negative	Not done	Not done	‒	‒	‒
PA-J1	01.11.2019	2019	Cáceres	Membrío	Hunting state	Necropsy at hunting	Spain	BR3	-6.99067	39.5441	Negative	Not done	Not done	‒	‒	‒
PA-J2	01.11.2019	2019	Cáceres	Membrío	Hunting state	Necropsy at hunting	Spain	BR3	-6.99067	39.5441	Negative	Not done	Not done	‒	‒	‒
PA-J3	01.11.2019	2019	Cáceres	Membrío	Hunting state	Necropsy at hunting	Spain	BR3	-6.99067	39.5441	Negative	Not done	Not done	‒	‒	‒
EPI-J1	25.01.2020	2020	Cáceres	Herreruela	Hunting state	Necropsy at hunting	Spain	BR3	-6.99067	39.5441	Negative	Not done	Not done	‒	‒	‒
EPI-J2	25.01.2020	2020	Cáceres	Herreruela	Hunting state	Necropsy at hunting	Spain	BR3	-6.99067	39.5441	Negative	Not done	Not done	‒	‒	‒
EPI-J3	25.01.2020	2020	Cáceres	Herreruela	Hunting state	Necropsy at hunting	Spain	BR3	-6.99067	39.5441	Positive	Not sent for NGS analysis	Not done	‒	‒	‒
51	10.02.2018	2018	Cáceres	Casas de Millán	Hunting state	Necropsy at hunting	Spain	BR3	-6.30044	39.8167	Negative	Not done	Not done	‒	‒	‒
52	10.02.2018	2018	Cáceres	casas de Millán	Hunting state	Necropsy at hunting	Spain	BR3	-6.30044	39.8167	Negative	Not done	Not done	‒	‒	‒
53	10.02.2018	2018	Cáceres	Casas de Millán	Hunting state	Necropsy at hunting	Spain	BR3	-6.30044	39.8167	Negative	Not done	Not done	‒	‒	‒
54	10.02.2018	2018	Cáceres	Casas de Millán	Hunting state	Necropsy at hunting	Spain	BR3	-6.30044	39.8167	Negative	Not done	Not done	‒	‒	‒
26	13.01.2018	2018	Cáceres	Garrovilla	Hunting state	Necropsy at hunting	Spain	BR3	-6.30044	39.8167	Negative	Not done	Not done	‒	‒	‒
27	13.01.2018	2018	Cáceres	Garrovilla	Hunting state	Necropsy at hunting	Spain	BR3	-6.30044	39.8167	Negative	Not done	Not done	‒	‒	‒
28	13.01.2018	2018	Cáceres	Garrovilla	Hunting state	Necropsy at hunting	Spain	BR3	-6.30044	39.8167	Negative	Not done	Not done	‒	‒	‒
29	13.01.2018	2018	Cáceres	Garrovilla	Hunting state	Necropsy at hunting	Spain	BR3	-6.30044	39.8167	Negative	Not done	Not done	‒	‒	‒
30	13.01.2018	2018	Cáceres	Garrovilla	Hunting state	Necropsy at hunting	Spain	BR3	-6.30044	39.8167	Negative	Not done	Not done	‒	‒	‒
31	13.01.2018	2018	Cáceres	Garrovilla	Hunting state	Necropsy at hunting	Spain	BR3	-6.30044	39.8167	Negative	Not done	Not done	‒	‒	‒
32	13.01.2018	2018	Cáceres	Garrovilla	Hunting state	Necropsy at hunting	Spain	BR3	-6.30044	39.8167	Negative	Not done	Not done	‒	‒	‒
33	13.01.2018	2018	Cáceres	Garrovilla	Hunting state	Necropsy at hunting	Spain	BR3	-6.30044	39.8167	Negative	Not done	Not done	‒	‒	‒
34	13.01.2018	2018	Cáceres	Garrovilla	Hunting state	Necropsy at hunting	Spain	BR3	-6.30044	39.8167	Negative	Not done	Not done	‒	‒	‒
HOC-J1	07.12.2019	2019	Cáceres	Aliseda	Hunting state	Necropsy at hunting	Spain	BR3	-6.71544	39.5265	Negative	Not done	Not done	‒	‒	‒
HOC-J2	07.12.2019	2019	Cáceres	Aliseda	Hunting state	Necropsy at hunting	Spain	BR3	-6.71544	39.5265	Negative	Not done	Not done	‒	‒	‒
HOC-J3	07.12.2019	2019	Cáceres	Aliseda	Hunting state	Necropsy at hunting	Spain	BR3	-6.71544	39.5265	Negative	Not done	Not done	‒	‒	‒
HOC-J4	07.12.2019	2019	Cáceres	Aliseda	Hunting state	Necropsy at hunting	Spain	BR3	-6.71544	39.5265	Negative	Not done	Not done	‒	‒	‒
MC-J1	01.11.2019	2019	Cáceres	Arroyo de la Luz	Hunting state	Necropsy at hunting	Spain	BR3	-6.71544	39.5265	Negative	Not done	Not done	‒	‒	‒
MC-J2	01.11.2019	2019	Cáceres	Arroyo de la Luz	Hunting state	Necropsy at hunting	Spain	BR3	-6.71544	39.5265	Positive	Not sent for NGS analysis	Not done	‒	‒	‒
MC-J3	01.11.2019	2019	Cáceres	Arroyo de la Luz	Hunting state	Necropsy at hunting	Spain	BR3	-6.71544	39.5265	Negative	Not done	Not done	‒	‒	‒
MC-J4	01.11.2019	2019	Cáceres	Arroyo de la Luz	Hunting state	Necropsy at hunting	Spain	BR3	-6.71544	39.5265	Negative	Not done	Not done	‒	‒	‒
RDC-J1	15.02.2020	2020	Cáceres	Casas de Millán	Hunting state	Necropsy at hunting	Spain	BR3	-6.30044	39.8167	Negative	Not done	Not done	‒	‒	‒
RDC-J2	15.02.2020	2020	Cáceres	Casas de Millán	Hunting state	Necropsy at hunting	Spain	BR3	-6.30044	39.8167	Negative	Not done	Not done	‒	‒	‒
RDC-J3	15.02.2020	2020	Cáceres	Casas de Millán	Hunting state	Necropsy at hunting	Spain	BR3	-6.30044	39.8167	Negative	Not done	Not done	‒	‒	‒
RDC-J4	15.02.2020	2020	Cáceres	Casas de Millán	Hunting state	Necropsy at hunting	Spain	BR3	-6.30044	39.8167	Negative	Not done	Not done	‒	‒	‒
78	04.02.2018	2018	Cáceres	Jaraicejo	Hunting state	Necropsy at hunting	Spain	BR3	-5.79826	39.7044	Negative	Not done	Not done	‒	‒	‒
79	04.02.2018	2018	Cáceres	Jaraicejo	Hunting state	Necropsy at hunting	Spain	BR3	-5.79826	39.7044	Negative	Not done	Not done	‒	‒	‒
80	04.02.2018	2018	Cáceres	Jaraicejo	Hunting state	Necropsy at hunting	Spain	BR3	-5.79826	39.7044	Negative	Not done	Not done	‒	‒	‒
81	04.02.2018	2018	Cáceres	Jaraicejo	Hunting state	Necropsy at hunting	Spain	BR3	-5.79826	39.7044	Negative	Not done	Not done	‒	‒	‒
CAA-J1	26.01.2020	2020	Cáceres	Carabal, Alía	Hunting state	Necropsy at hunting	Spain	BR3	-5.18417	39.3792	Negative	Not done	Not done	‒	‒	‒
CAA-J2	26.01.2020	2020	Cáceres	Carabal, Alía	Hunting state	Necropsy at hunting	Spain	BR3	-5.18417	39.3792	Negative	Not done	Not done	‒	‒	‒
CAA-J3	26.01.2020	2020	Cáceres	Carabal, Alía	Hunting state	Necropsy at hunting	Spain	BR3	-5.18417	39.3792	Negative	Not done	Not done	‒	‒	‒
CAA-J4	26.01.2020	2020	Cáceres	Carabal, Alía	Hunting state	Necropsy at hunting	Spain	BR3	-5.18417	39.3792	Negative	Not done	Not done	‒	‒	‒
CAA-J5	26.01.2020	2020	Cáceres	Carabal, Alía	Hunting state	Necropsy at hunting	Spain	BR3	-5.18417	39.3792	Negative	Not done	Not done	‒	‒	‒
PAB-J1	23.11.2019	2019	Cáceres	Herreruela	Hunting state	Necropsy at hunting	Spain	BR3	-5.61727	39.8015	Negative	Not done	Not done	‒	‒	‒
PAB-J2	23.11.2019	2019	Cáceres	Herreruela	Hunting state	Necropsy at hunting	Spain	BR3	-5.61727	39.8015	Negative	Not done	Not done	‒	‒	‒
PAB-J3	23.11.2019	2019	Cáceres	Herreruela	Hunting state	Necropsy at hunting	Spain	BR3	-5.61727	39.8015	Negative	Not done	Not done	‒	‒	‒
PAB-J4	23.11.2019	2019	Cáceres	Herreruela	Hunting state	Necropsy at hunting	Spain	BR3	-5.61727	39.8015	Negative	Not done	Not done	‒	‒	‒
PAB-J5	23.11.2019	2019	Cáceres	Herreruela	Hunting state	Necropsy at hunting	Spain	BR3	-5.61727	39.8015	Negative	Not done	Not done	‒	‒	‒
FMA-J1	18.01.2020	2020	Cáceres	Frontones, Morrones, Alcuéscar	Hunting state	Necropsy at hunting	Spain	BR3	-6.23119	39.1664	Negative	Not done	Not done	‒	‒	‒
FMA-J2	18.01.2020	2020	Cáceres	Frontones, Morrones, Alcuéscar	Hunting state	Necropsy at hunting	Spain	BR3	-6.23119	39.1664	Negative	Not done	Not done	‒	‒	‒
FMA-J3	18.01.2020	2020	Cáceres	Frontones, Morrones, Alcuéscar	Hunting state	Necropsy at hunting	Spain	BR3	-6.23119	39.1664	Negative	Not done	Not done	‒	‒	‒
FMA-J4	18.01.2020	2020	Cáceres	Frontones, Morrones, Alcuéscar	Hunting state	Necropsy at hunting	Spain	BR3	-6.23119	39.1664	Positive	Not sent for NGS analysis	Not done	‒	‒	‒
FMA-J5	18.01.2020	2020	Cáceres	Frontones, Morrones, Alcuéscar	Hunting state	Necropsy at hunting	Spain	BR3	-6.23119	39.1664	Negative	Not done	Not done	‒	‒	‒
FMA-J6	18.01.2020	2020	Cáceres	Frontones, Morrones, Alcuéscar	Hunting state	Necropsy at hunting	Spain	BR3	-6.23119	39.1664	Negative	Not done	Not done	‒	‒	‒
FMA-J7	18.01.2020	2020	Cáceres	Frontones, Morrones, Alcuéscar	Hunting state	Necropsy at hunting	Spain	BR3	-6.23119	39.1664	Negative	Not done	Not done	‒	‒	‒
FMA-J8	18.01.2020	2020	Cáceres	Frontones, Morrones, Alcuéscar	Hunting state	Necropsy at hunting	Spain	BR3	-6.23119	39.1664	Negative	Not done	Not done	‒	‒	‒
PER-J1	01.11.2019	2019	Cáceres	Puebla de Obando	Hunting state	Necropsy at hunting	Spain	BR3	-6.64046	39.1696	Negative	Not done	Not done	‒	‒	‒
PER-J2	01.11.2019	2019	Cáceres	Puebla de Obando	Hunting state	Necropsy at hunting	Spain	BR3	-6.64046	39.1696	Negative	Not done	Not done	‒	‒	‒
PER-J3	01.11.2019	2019	Cáceres	Puebla de Obando	Hunting state	Necropsy at hunting	Spain	BR3	-6.64046	39.1696	Negative	Not done	Not done	‒	‒	‒
PER-J4	01.11.2019	2019	Cáceres	Puebla de Obando	Hunting state	Necropsy at hunting	Spain	BR3	-6.64046	39.1696	Negative	Not done	Not done	‒	‒	‒
ANA-J1	19.01.2020	2020	Cáceres	Aliseda	Hunting state	Necropsy at hunting	Spain	BR3	-6.30459	40.2769	Positive	Not sent for NGS analysis	Not done	‒	‒	‒
ANA-J2	19.01.2020	2020	Cáceres	Aliseda	Hunting state	Necropsy at hunting	Spain	BR3	-6.30459	40.2769	Negative	Not done	Not done	‒	‒	‒
ANA-J3	19.01.2020	2020	Cáceres	Aliseda	Hunting state	Necropsy at hunting	Spain	BR3	-6.30459	40.2769	Positive	Not sent for NGS analysis	Not done	‒	‒	‒
ALLA-C3	22.11.2019	2019	Cáceres	Cáceres	Hunting state	Necropsy at hunting	Spain	BR3	-6.30459	40.2769	Negative	Not done	Not done	‒	‒	‒
ALLA-C4	22.11.2019	2019	Cáceres	Cáceres	Hunting state	Necropsy at hunting	Spain	BR3	-6.30459	40.2769	Negative	Not done	Not done	‒	‒	‒
ALLA-J1	22.11.2019	2019	Cáceres	Cáceres	Hunting state	Necropsy at hunting	Spain	BR3	-6.30459	40.2769	Negative	Not done	Not done	‒	‒	‒
ALLA-J2	22.11.2019	2019	Cáceres	Cáceres	Hunting state	Necropsy at hunting	Spain	BR3	-6.30459	40.2769	Negative	Not done	Not done	‒	‒	‒
ALLA-J3	22.11.2019	2019	Cáceres	Cáceres	Hunting state	Necropsy at hunting	Spain	BR3	-6.30459	40.2769	Negative	Not done	Not done	‒	‒	‒
105	04.02.2018	2018	Cáceres	Sierra de Fuentes	Hunting state	Necropsy at hunting	Spain	BR3	-6.28662	39.4299	Negative	Not done	Not done	‒	‒	‒
106	04.02.2018	2018	Cáceres	Sierra de Fuentes	Hunting state	Necropsy at hunting	Spain	BR3	-6.28662	39.4299	Negative	Not done	Not done	‒	‒	‒
107	04.02.2018	2018	Cáceres	Sierra de Fuentes	Hunting state	Necropsy at hunting	Spain	BR3	-6.28662	39.4299	Negative	Not done	Not done	‒	‒	‒
108	04.02.2018	2018	Cáceres	Sierra de Fuentes	Hunting state	Necropsy at hunting	Spain	BR3	-6.28662	39.4299	Negative	Not done	Not done	‒	‒	‒
LQ-J1	08.02.2020	2020	Cáceres	Sierra de Fuentes	Hunting state	Necropsy at hunting	Spain	BR3	-6.28662	39.4299	Negative	Not done	Not done	‒	‒	‒
LQ-J2	08.02.2020	2020	Cáceres	Sierra de Fuentes	Hunting state	Necropsy at hunting	Spain	BR3	-6.28662	39.4299	Negative	Not done	Not done	‒	‒	‒
LQ-J3	08.02.2020	2020	Cáceres	Sierra de Fuentes	Hunting state	Necropsy at hunting	Spain	BR3	-6.28662	39.4299	Negative	Not done	Not done	‒	‒	‒
LQ-J4	08.02.2020	2020	Cáceres	Sierra de Fuentes	Hunting state	Necropsy at hunting	Spain	BR3	-6.28662	39.4299	Negative	Not done	Not done	‒	‒	‒
LQ-J5	08.02.2020	2020	Cáceres	Sierra de Fuentes	Hunting state	Necropsy at hunting	Spain	BR3	-6.28662	39.4299	Negative	Not done	Not done	‒	‒	‒
LQ-J6	08.02.2020	2020	Cáceres	Sierra de Fuentes	Hunting state	Necropsy at hunting	Spain	BR3	-6.28662	39.4299	Negative	Not done	Not done	‒	‒	‒
LM-J1	09.02.2020	2020	Cáceres	Plasenzuela	Hunting state	Necropsy at hunting	Spain	BR3	-6.42785	39.6219	Negative	Not done	Not done	‒	‒	‒
LM-J2	09.02.2020	2020	Cáceres	Plasenzuela	Hunting state	Necropsy at hunting	Spain	BR3	-6.42785	39.6219	Negative	Not done	Not done	‒	‒	‒
LM-J3	09.02.2020	2020	Cáceres	Plasenzuela	Hunting state	Necropsy at hunting	Spain	BR3	-6.42785	39.6219	Negative	Not done	Not done	‒	‒	‒
LM-J4	09.02.2020	2020	Cáceres	Plasenzuela	Hunting state	Necropsy at hunting	Spain	BR3	-6.42785	39.6219	Negative	Not done	Not done	‒	‒	‒
LM-J5	09.02.2020	2020	Cáceres	Plasenzuela	Hunting state	Necropsy at hunting	Spain	BR3	-6.42785	39.6219	Negative	Not done	Not done	‒	‒	‒
LM-J6	09.02.2020	2020	Cáceres	Plasenzuela	Hunting state	Necropsy at hunting	Spain	BR3	-6.42785	39.6219	Negative	Not done	Not done	‒	‒	‒
LM-J7	09.02.2020	2020	Cáceres	Plasenzuela	Hunting state	Necropsy at hunting	Spain	BR3	-6.42785	39.6219	Negative	Not done	Not done	‒	‒	‒
LM-J8	09.02.2020	2020	Cáceres	Plasenzuela	Hunting state	Necropsy at hunting	Spain	BR3	-6.42785	39.6219	Negative	Not done	Not done	‒	‒	‒
LM-J9	09.02.2020	2020	Cáceres	Plasenzuela	Hunting state	Necropsy at hunting	Spain	BR3	-6.42785	39.6219	Negative	Not done	Not done	‒	‒	‒
LM-J10	09.02.2020	2020	Cáceres	Plasenzuela	Hunting state	Necropsy at hunting	Spain	BR3	-6.42785	39.6219	Negative	Not done	Not done	‒	‒	‒
LM-J11	09.02.2020	2020	Cáceres	Plasenzuela	Hunting state	Necropsy at hunting	Spain	BR3	-6.42785	39.6219	Negative	Not done	Not done	‒	‒	‒
LL-J1	31.01.2020	2020	Badajoz	Puebla de Obando	Hunting state	Necropsy at hunting	Spain	BR3	-6.24199	38.1107	Negative	Not done	Not done	‒	‒	‒
LL-J2	31.01.2020	2020	Badajoz	Puebla de Obando	Hunting state	Necropsy at hunting	Spain	BR3	-6.24199	38.1107	Positive	Not sent for NGS analysis	Not done	‒	‒	‒
LL-J3	31.01.2020	2020	Badajoz	Puebla de Obando	Hunting state	Necropsy at hunting	Spain	BR3	-6.24199	38.1107	Negative	Not done	Not done	‒	‒	‒
LL-J4	31.01.2020	2020	Badajoz	Puebla de Obando	Hunting state	Necropsy at hunting	Spain	BR3	-6.24199	38.1107	Negative	Not done	Not done	‒	‒	‒
LL-J5	31.01.2020	2020	Badajoz	Puebla de Obando	Hunting state	Necropsy at hunting	Spain	BR3	-6.24199	38.1107	Negative	Not done	Not done	‒	‒	‒
JAMNP1	2019-01-01	2019	Montesinho Natural Park	São Julião de Palácios e Deilão	Natural classified area	Necropsy at hunting	Portugal	BR2	-6.5911	41.8492	Positive	P560	Positive	No	ST5	uniq-2
JAMNP2	2019-01-01	2019	Montesinho Natural Park	São Julião de Palácios e Deilão	Natural classified area	Necropsy at hunting	Portugal	BR2	-6.5911	41.8492	Negative	Not done	Not done	‒	‒	‒
JAMNP3	2019-01-01	2019	Montesinho Natural Park	São Julião de Palácios e Deilão	Natural classified area	Necropsy at hunting	Portugal	BR2	-6.5911	41.8492	Negative	Not done	Not done	‒	‒	‒
JAMNP4	2019-01-01	2019	Montesinho Natural Park	São Julião de Palácios e Deilão	Natural classified area	Necropsy at hunting	Portugal	BR2	-6.5911	41.8492	Positive	P561	Positive	No	ST5	uniq-2
JAMNP5	2019-01-01	2019	Montesinho Natural Park	São Julião de Palácios e Deilão	Natural classified area	Necropsy at hunting	Portugal	BR2	-6.5911	41.8492	Negative	Not done	Not done	‒	‒	‒
JAMNP6	2019-01-01	2019	Montesinho Natural Park	São Julião de Palácios e Deilão	Natural classified area	Necropsy at hunting	Portugal	BR2	-6.5911	41.8492	Positive	P562	Positive	Yes	ST5	uniq-8
															ST14	uniq-110
JAMNP7	2019-01-01	2019	Montesinho Natural Park	São Julião de Palácios e Deilão	Natural classified area	Necropsy at hunting	Portugal	BR2	-6.5911	41.8492	Positive	P563	Positive	Yes	ST5	uniq-8
															ST43	uniq-19
JAMNP8	2019-01-01	2019	Montesinho Natural Park	São Julião de Palácios e Deilão	Natural classified area	Necropsy at hunting	Portugal	BR2	-6.56395	41.788	Negative	Not done	Not done	‒	‒	‒
JAMNP9	2019-01-01	2019	Montesinho Natural Park	São Julião de Palácios e Deilão	Natural classified area	Necropsy at hunting	Portugal	BR2	-6.56395	41.788	Positive	P564	Positive	‒	ST5	uniq-1
JAMNP10	2019-01-01	2019	Montesinho Natural Park	São Julião de Palácios e Deilão	Natural classified area	Necropsy at hunting	Portugal	BR2	-6.56395	41.788	Negative	Not done	Not done	‒	‒	‒
JAMNP11	2019-01-01	2019	Montesinho Natural Park	São Julião de Palácios e Deilão	Natural classified area	Necropsy at hunting	Portugal	BR2	-6.56395	41.788	Negative	Not done	Not done	‒	‒	‒
JAMNP12	2019-01-01	2019	Montesinho Natural Park	São Julião de Palácios e Deilão	Natural classified area	Necropsy at hunting	Portugal	BR2	-6.56395	41.788	Negative	Not done	Not done	‒	‒	‒
JAMNP13	2019-01-01	2019	Montesinho Natural Park	São Julião de Palácios e Deilão	Natural classified area	Necropsy at hunting	Portugal	BR2	-6.56395	41.788	Negative	Not done	Not done	‒	‒	‒
JAMNP14	2019-01-01	2019	Montesinho Natural Park	São Julião de Palácios e Deilão	Natural classified area	Necropsy at hunting	Portugal	BR2	-6.5911	41.8492	Negative	Not done	Not done	‒	‒	‒
JAMNP15	2019-01-01	2019	Montesinho Natural Park	São Julião de Palácios e Deilão	Natural classified area	Necropsy at hunting	Portugal	BR2	-6.5911	41.8492	Negative	Not done	Not done	‒	‒	‒
JAMNP16	2019-01-01	2019	Montesinho Natural Park	São Julião de Palácios e Deilão	Natural classified area	Necropsy at hunting	Portugal	BR2	-6.5911	41.8492	Negative	Not done	Not done	‒	‒	‒
JAMNP17	2019-01-01	2019	Montesinho Natural Park	São Julião de Palácios e Deilão	Natural classified area	Necropsy at hunting	Portugal	BR2	-6.5911	41.8492	Dubious	P573	Positive	No	ST5	uniq-8
JAMNP18	2019-01-01	2019	Montesinho Natural Park	São Julião de Palácios e Deilão	Natural classified area	Necropsy at hunting	Portugal	BR2	-6.5911	41.8492	Positive	P574	Positive	No	ST5	uniq-1
JAMNP19	2019-01-01	2019	Montesinho Natural Park	São Julião de Palácios e Deilão	Natural classified area	Necropsy at hunting	Portugal	BR2	-6.5911	41.8492	Negative	Not done	Not done	‒	‒	‒
JAMNP20	2019-01-01	2019	Montesinho Natural Park	São Julião de Palácios e Deilão	Natural classified area	Necropsy at hunting	Portugal	BR2	-6.5911	41.8492	Negative	Not done	Not done	‒	‒	‒
JAMNP21	2019-01-01	2019	Montesinho Natural Park	São Julião de Palácios e Deilão	Natural classified area	Necropsy at hunting	Portugal	BR2	-6.5911	41.8492	Negative	Not done	Not done	‒	‒	‒
JAMNP22	2019-01-01	2019	Montesinho Natural Park	São Julião de Palácios e Deilão	Natural classified area	Necropsy at hunting	Portugal	BR2	-6.56395	41.788	Negative	Not done	Not done	‒	‒	‒
JAMNP23	2019-01-01	2019	Montesinho Natural Park	São Julião de Palácios e Deilão	Natural classified area	Necropsy at hunting	Portugal	BR2	-6.56395	41.788	Negative	Not done	Not done	‒	‒	‒
JAMNP24	2019-01-01	2019	Montesinho Natural Park	São Julião de Palácios e Deilão	Natural classified area	Necropsy at hunting	Portugal	BR2	-6.56395	41.788	Negative	Not done	Not done	‒	‒	‒
JAMNP25	2019-01-01	2019	Montesinho Natural Park	São Julião de Palácios e Deilão	Natural classified area	Necropsy at hunting	Portugal	BR2	-6.56395	41.788	Negative	Not done	Not done	‒	‒	‒
JAMNP26	2019-01-01	2019	Montesinho Natural Park	São Julião de Palácios e Deilão	Natural classified area	Necropsy at hunting	Portugal	BR2	-6.56395	41.788	Dubious	P575	Positive	Yes	ST5	uniq-2
															ST10a	uniq-4
JAMNP27	2019-01-01	2019	Montesinho Natural Park	São Julião de Palácios e Deilão	Natural classified area	Necropsy at hunting	Portugal	BR2	-6.56395	41.788	Negative	Not done	Not done	‒	‒	‒
JAMNP28	2019-01-01	2019	Montesinho Natural Park	São Julião de Palácios e Deilão	Natural classified area	Necropsy at hunting	Portugal	BR2	-6.56395	41.788	Positive	P576	Positive	No	ST5	uniq-1
JMNP1	aug/19	2019	Montesinho Natural Park	São Julião de Palácios e Deilão	Natural classified area	Ground	Portugal	BR2	-6.59259	41.8804	Dubious	Negative	Negative	‒	‒	‒
JMNP2	dec/19	2019	Montesinho Natural Park	São Julião de Palácios e Deilão	Natural classified area	Ground	Portugal	BR2	-6.59365	41.8825	Negative	Not done	Not done	‒	‒	‒
JMNP3	dec/19	2019	Montesinho Natural Park	Aveleda e Rio de Onor	Natural classified area	Ground	Portugal	BR2	-6.59776	41.8809	Negative	Not done	Not done	‒	‒	‒
JMNP4	dec/19	2019	Montesinho Natural Park	Aveleda e Rio de Onor	Natural classified area	Ground	Portugal	BR2	-6.59798	41.8821	Negative	Not done	Not done	‒	‒	‒
JMNP5	dec/19	2019	Montesinho Natural Park	Aveleda e Rio de Onor	Natural classified area	Ground	Portugal	BR2	-6.59798	41.8821	Negative	Not done	Not done	‒	‒	‒
JMNP7	dec/19	2019	Montesinho Natural Park	Aveleda e Rio de Onor	Natural classified area	Ground	Portugal	BR2	-6.67798	41.902	Negative	Not done	Not done	‒	‒	‒
JMNP8	dec/19	2019	Montesinho Natural Park	Aveleda e Rio de Onor	Natural classified area	Ground	Portugal	BR2	-6.67776	41.9023	Negative	Not done	Not done	‒	‒	‒
JMNP9	dec/19	2019	Montesinho Natural Park	Aveleda e Rio de Onor	Natural classified area	Ground	Portugal	BR2	-6.67776	41.9023	Negative	Not done	Not done	‒	‒	‒
JMNP11	dec/19	2019	Montesinho Natural Park	Aveleda e Rio de Onor	Natural classified area	Ground	Portugal	BR2	-6.66983	41.9062	Negative	Not done	Not done	‒	‒	‒
JMNP12	dec/19	2019	Montesinho Natural Park	Aveleda e Rio de Onor	Natural classified area	Ground	Portugal	BR2	-6.66949	41.9066	Negative	Not done	Not done	‒	‒	‒
JMNP13	dec/19	2019	Montesinho Natural Park	Aveleda e Rio de Onor	Natural classified area	Ground	Portugal	BR2	-6.67064	41.9048	Negative	Not done	Not done	‒
JMT2	2020-11-01	2020	Central Portugal West	Monteiras	Natural classified area	Ground	Portugal	BR1	-7.86756	40.939	Negative	Not done	Not done	‒	‒	‒
JFA2	2021-07-01	2021	Central Portugal West	Carvalhais e Candal	Natural classified area	Necropsy at hunting	Portugal	BR1	-8.11111	40.8192	Negative	Not done	Not done	‒	‒	‒
JFA3	2021-07-01	2021	Central Portugal West	Sul	Natural classified area	Necropsy at hunting	Portugal	BR1	-8.06578	40.8035	Negative	Not done	Not done	‒	‒	‒
JFA4	2021-07-01	2021	Central Portugal West	Sul	Natural classified area	Necropsy at hunting	Portugal	BR1	-8.06578	40.8035	Negative	Not done	Not done	‒	‒	‒
JFA5	2021-07-01	2021	Central Portugal West	Covelo de Paivo e Janarde	Natural classified area	Necropsy at hunting	Portugal	BR1	-8.10684	40.8619	Negative	Not done	Not done	‒	‒	‒
JWFL1	feb/19	2019	Central Portugal West	Carregal	Natural classified area	Necropsy at hunting	Portugal	BR1	-7.58027	40.8899	Positive	P557	Positive	No	ST5	uniq-1
JWFL2	feb/19	2019	Central Portugal West	Carregal	Natural classified area	Necropsy at hunting	Portugal	BR1	-7.58027	40.8899	Negative	Not done	Not done	‒	‒	‒
JWFL3	feb/19	2019	Central Portugal West	Carregal	Natural classified area	Necropsy at hunting	Portugal	BR1	-7.58027	40.8899	Positive	P558	Positive	No	ST5	uniq-1
JWFL4	feb/19	2019	Central Portugal West	Carregal	Natural classified area	Necropsy at hunting	Portugal	BR1	-7.58027	40.8899	Negative	Not done	Not done	‒	‒	‒
JWFL5	feb/19	2019	Central Portugal West	Carregal	Natural classified area	Necropsy at hunting	Portugal	BR1	-7.58027	40.8899	Negative	Not done	Not done	‒	‒	‒
JWFL6	feb/19	2019	Central Portugal West	Carregal	Natural classified area	Necropsy at hunting	Portugal	BR1	-7.58027	40.8899	Negative	Not done	Not done	‒	‒	‒
JWFL7	feb/19	2019	Central Portugal West	Carregal	Natural classified area	Necropsy at hunting	Portugal	BR1	-7.58027	40.8899	Positive	P559	Positive	No	ST5	uniq-7
JMC1	2019-11-01	2019	Central Portugal East	Meda, Outeiro de Gatos e Fonte Longa	Natural classified area	Necropsy at hunting	Portugal	BR3	-7.26316	40.9664	Negative	Not done	Not done	‒	‒	‒
JMC2	2019-11-01	2019	Central Portugal East	Meda, Outeiro de Gatos e Fonte Longa	Natural classified area	Necropsy at hunting	Portugal	BR3	-7.26316	40.9664	Positive	P539	Positive	No	ST5	uniq-1
JMC3	2019-11-01	2019	Central Portugal East	Meda, Outeiro de Gatos e Fonte Longa	Natural classified area	Necropsy at hunting	Portugal	BR3	-7.26316	40.9664	Negative	Not done	Not done	‒	‒	‒
JMC4	2019-11-01	2019	Central Portugal East	Meda, Outeiro de Gatos e Fonte Longa	Natural classified area	Necropsy at hunting	Portugal	BR3	-7.26316	40.9664	Negative	Not done	Not done	‒	‒	‒
JMC5	2019-11-01	2019	Central Portugal East	Meda, Outeiro de Gatos e Fonte Longa	Natural classified area	Necropsy at hunting	Portugal	BR3	-7.26316	40.9664	Positive	P540	Positive	Yes	ST5	uniq-2
															ST5	uniq-103
															ST24b	uniq-6
JMC6	2019-11-01	2019	Central Portugal East	Meda, Outeiro de Gatos e Fonte Longa	Natural classified area	Necropsy at hunting	Portugal	BR3	-7.26316	40.9664	Dubious	P541	Positive	Yes	ST5	uniq-1
															ST43	uniq-19
JMC7	2019-11-01	2019	Central Portugal East	Meda, Outeiro de Gatos e Fonte Longa	Natural classified area	Necropsy at hunting	Portugal	BR3	-7.26316	40.9664	Negative	Not done	Not done	‒	‒	‒
JMC8	2019-11-01	2019	Central Portugal East	Meda, Outeiro de Gatos e Fonte Longa	Natural classified area	Necropsy at hunting	Portugal	BR3	-7.26316	40.9664	Negative	Not done	Not done	‒	‒	‒
JMC9	2019-11-01	2019	Central Portugal East	Meda, Outeiro de Gatos e Fonte Longa	Natural classified area	Necropsy at hunting	Portugal	BR3	-7.26316	40.9664	Negative	Not done	Not done	‒	‒	‒
JMC10	2019-11-01	2019	Central Portugal East	Meda, Outeiro de Gatos e Fonte Longa	Natural classified area	Necropsy at hunting	Portugal	BR3	-7.26316	40.9664	Negative	Not done	Not done	‒	‒	‒
JMC11	2019-11-01	2019	Central Portugal East	Meda, Outeiro de Gatos e Fonte Longa	Natural classified area	Necropsy at hunting	Portugal	BR3	-7.26316	40.9664	Negative	Not done	Not done	‒	‒	‒
JMC12	2019-11-01	2019	Central Portugal East	Meda, Outeiro de Gatos e Fonte Longa	Natural classified area	Necropsy at hunting	Portugal	BR3	-7.26316	40.9664	Positive	P542	Positive	No	ST5	uniq-1
JMC13	2019-11-01	2019	Central Portugal East	Meda, Outeiro de Gatos e Fonte Longa	Natural classified area	Necropsy at hunting	Portugal	BR3	-7.26316	40.9664	Negative	Not done	Not done	‒	‒	‒
JMC14	feb/20	2020	Central Portugal East	Nave de Haver	Natural classified area	Necropsy at hunting	Portugal	BR3	-6.81188	40.5222	Negative	Not done	Not done	‒	‒	‒
JMC15	feb/20	2020	Central Portugal East	Nave de Haver	Natural classified area	Necropsy at hunting	Portugal	BR3	-6.81188	40.5222	Negative	Not done	Not done	‒	‒	‒
JMC16	feb/20	2020	Central Portugal East	Nave de Haver	Natural classified area	Necropsy at hunting	Portugal	BR3	-6.81188	40.5222	Negative	Not done	Not done	‒	‒	‒
JMC17	feb/20	2020	Central Portugal East	Nave de Haver	Natural classified area	Necropsy at hunting	Portugal	BR3	-6.81188	40.5222	Negative	Not done	Not done	‒	‒	‒
JMC18	feb/20	2020	Central Portugal East	Nave de Haver	Natural classified area	Necropsy at hunting	Portugal	BR3	-6.81188	40.5222	Negative	Not done	Not done	‒	‒	‒
JMC19	feb/20	2020	Central Portugal East	Nave de Haver	Natural classified area	Necropsy at hunting	Portugal	BR3	-6.81188	40.5222	Positive	P550	Positive	No	ST5	uniq-1
JMC20	feb/20	2020	Central Portugal East	Nave de Haver	Natural classified area	Necropsy at hunting	Portugal	BR3	-6.81188	40.5222	Positive	P551	Positive	No	ST5	uniq-1
JMC21	feb/20	2020	Central Portugal East	Nave de Haver	Natural classified area	Necropsy at hunting	Portugal	BR3	-6.81188	40.5222	Negative	Not done	Not done	‒	‒	‒
JMC22	feb/20	2020	Central Portugal East	Nave de Haver	Natural classified area	Necropsy at hunting	Portugal	BR3	-6.81188	40.5222	Dubious	P552	Positive	No	ST5	uniq-2
JMC23	feb/20	2020	Central Portugal East	Nave de Haver	Natural classified area	Necropsy at hunting	Portugal	BR3	-6.81188	40.5222	Dubious	P553	Positive	No	ST5	uniq-1
JMC24	feb/20	2020	Central Portugal East	Nave de Haver	Natural classified area	Necropsy at hunting	Portugal	BR3	-6.81188	40.5222	Positive	P554	Positive	No	ST5	uniq-1
JMC25	feb/20	2020	Central Portugal East	Nave de Haver	Natural classified area	Necropsy at hunting	Portugal	BR3	-6.81188	40.5222	Negative	Not done	Not done	‒	‒	‒
JMC26	feb/20	2020	Central Portugal East	Castelo Mendo, Ade, Monteperobolso e Mesquitela	Natural classified area	Necropsy at hunting	Portugal	BR3	-6.92815	40.5971	Negative	Not done	Not done	‒	‒	‒
JMC27	feb/20	2020	Central Portugal East	Castelo Mendo, Ade, Monteperobolso e Mesquitela	Natural classified area	Necropsy at hunting	Portugal	BR3	-6.92815	40.5971	Positive	P555	Positive	No	ST5	uniq-1
JMC28	feb/20	2020	Central Portugal East	Castelo Mendo, Ade, Monteperobolso e Mesquitela	Natural classified area	Necropsy at hunting	Portugal	BR3	-6.92815	40.5971	Negative	Not done	Not done	‒	‒	‒
JMC29	feb/20	2020	Central Portugal East	Castelo Mendo, Ade, Monteperobolso e Mesquitela	Natural classified area	Necropsy at hunting	Portugal	BR3	-6.92815	40.5971	Dubious	P556	Positive	No	ST5	uniq-1
JMC30	feb/20	2020	Central Portugal East	Castelo Mendo, Ade, Monteperobolso e Mesquitela	Natural classified area	Necropsy at hunting	Portugal	BR3	-6.92815	40.5971	Negative	Not done	Not done	‒	‒	‒
JMC31	feb/20	2020	Central Portugal East	Castelo Mendo, Ade, Monteperobolso e Mesquitela	Natural classified area	Necropsy at hunting	Portugal	BR3	-6.92815	40.5971	Negative	Not done	Not done	‒	‒	‒
JMC32	feb/20	2020	Central Portugal East	Nave de Haver	Natural classified area	Necropsy at hunting	Portugal	BR3	-6.81188	40.5222	Positive	P577	Positive	Yes	ST5	uniq-1
															ST5	uniq-113
JMC33	feb/20	2020	Central Portugal East	Nave de Haver	Natural classified area	Necropsy at hunting	Portugal	BR3	-6.81188	40.5222	Negative	Not done	Not done	‒	‒	‒
JGUA1	2019-11-01	2019	Central Portugal East	Vila Garcia	Natural classified area	Ground	Portugal	BR3	-7.19361	40.5076	Negative	Not done	Not done	‒	‒	‒
JGUA2	2019-11-01	2019	Central Portugal East	Vila Garcia	Natural classified area	Ground	Portugal	BR3	-7.16764	40.5232	Positive	P543	Positive	No	ST5	uniq-2
JGUA3	2019-11-01	2019	Central Portugal East	Vila Garcia	Natural classified area	Ground	Portugal	BR3	-7.16562	40.5235	Negative	Not done	Not done	‒	‒	‒
JGUA4	2019-11-01	2019	Central Portugal East	Vila Fernando	Natural classified area	Ground	Portugal	BR3	-7.17263	40.4854	Positive	P544	Positive	No	ST5	uniq-1
JGUA5	2019-11-01	2019	Central Portugal East	Pousafoles do Bispo, Pena Lobo e Lomba	Natural classified area	Ground	Portugal	BR3	-7.21021	40.4121	Negative	Not done	Not done	‒	‒	‒
JMAL1	may/21	2021	Malcata Nature Reserve	Penamacor	Natural classified area	Ground	Portugal	BR3	-7.01757	40.2791	Negative	Not done	Not done	‒	‒	‒
JMAL2	may/21	2021	Malcata Nature Reserve	Penamacor	Natural classified area	Ground	Portugal	BR3	-7.01723	40.2796	Negative	Not done	Not done	‒	‒	‒
JMAL3	may/21	2021	Malcata Nature Reserve	Penamacor	Natural classified area	Ground	Portugal	BR3	-7.01482	40.2731	Dubious	P565	Positive	No	ST5	uniq-1
JMAL4	may/21	2021	Malcata Nature Reserve	Penamacor	Natural classified area	Ground	Portugal	BR3	-7.01335	40.2735	Dubious	P566	Positive	Yes	ST13	uniq-3
															ST5	uniq-1
JMAL5	aug/21	2021	Malcata Nature Reserve	Quadrazais	Natural classified area	Ground	Portugal	BR3	-7.00627	40.2859	Positive	P567	Positive	No	ST5	uniq-2
JMAL6	aug/21	2021	Malcata Nature Reserve	Penamacor	Natural classified area	Ground	Portugal	BR3	-7.05119	40.2784	Positive	P568	Positive	No	ST5	uniq-2
JMAL7	aug/21	2021	Malcata Nature Reserve	Penamacor	Natural classified area	Ground	Portugal	BR3	-7.05048	40.2781	Dubious	P569	Positive	No	ST5	uniq-2
JMAL8	aug/21	2021	Malcata Nature Reserve	Penamacor	Natural classified area	Ground	Portugal	BR3	-7.02821	40.279	Dubious	P570	Positive	Yes	ST5	uniq-1
															ST15	uniq-109
JMAL9	aug/21	2021	Malcata Nature Reserve	Penamacor	Natural classified area	Ground	Portugal	BR3	-7.02821	40.279	Positive	P571	Positive	No	ST5	uniq-1
JMAL10	aug/21	2021	Malcata Nature Reserve	Penamacor	Natural classified area	Ground	Portugal	BR3	-7.02821	40.279	Positive	P572	Positive	No	ST5	uniq-1
